# Supplementary material for: In silico identification of novel lead compounds with AT1 receptor antagonist activity: successful application of chemical database screening protocol
Source: Org Med Chem Lett. 2012 Mar 1;2:7. doi: 10.1186/2191-2858-2-7 (PMC3349973; doi:10.1186/2191-2858-2-7)
Supplement: Additional file 1 — Pharmacophoric hypotheses generated with training set of molecules using the HypoGen algorithm. The file contains the details of the generated pharmacophore models using two series of structurally diverse compounds with AT1 receptor antagonist activity alongwith their statistical fitness on the basis of cost difference values, correlation coefficients (r), and rms deviations. [file 2191-2858-2-7-S1.XLS]

## Sheet: Sheet1
	Different pharmacophoric hypotheses generated with training set of molecules using the HypoGen algorithm
	Hypothesis	Total	Correl	RMS	Wt.	Configration
		cost
	1	128.58	0.97	0.4	2.68	22.48
	2	129.37	0.96	0. 49	2.35	22.48
	3	129.62	0.95	0.52	2.08	22.48
	4	129.74	0.94	0.58	1. 28	22.48
	5	130.06	0.94	0.56	1.81	22.48
	6	130.08	0.94	0.59	1.43	22.48
	7	130.29	0.94	0.57	1.95	22.48
	8	130.46	0.93	0.62	1.24	22.48
	9	130.48	0.95	0.56	2.37	22.48
	10	130.51	0.93	0.62	1.22	22.48
