# Supplementary material for: In silico identification of novel lead compounds with AT1 receptor antagonist activity: successful application of chemical database screening protocol
Source: Org Med Chem Lett. 2012 Mar 1;2:7. doi: 10.1186/2191-2858-2-7 (PMC3349973; doi:10.1186/2191-2858-2-7)
Supplement: Additional file 2 — Pharmacophoric features and corresponding weights, tolerances, and 3D coordinates of best model. The file contains the details of the features retrieved (hydrogen-bond acceptor, hydrophobic aliphatic, hydrophobic, and ring aromatic) and the tolerance and weight fit to the features of the training set compounds. [file 2191-2858-2-7-S2.XLS]

## Sheet: Sheet1
	The pharmacophoric features and corresponding weights, tolerances, and 3D coordinates of best model
	Model	definitions		HBA		Hydrophobic-	Hydrophobic	Ring
						aliphatic		Aromatic
	Hypo1	weights		2.52		2.52	2.52	2.52
		tolerances		1.6	2.2	1.6	1.6	1.6	1.6
		coordinates	X	-3.75	-2.89	3.28	-6.97	-4.09	-5.18
			Y	-1.56	-3.12	-4.97	0.55	2.34	3.43
			Z	0.48	-1.94	7.96	6.13	0.05	2.63
