# Supplementary material for: In silico identification of novel lead compounds with AT1 receptor antagonist activity: successful application of chemical database screening protocol
Source: Org Med Chem Lett. 2012 Mar 1;2:7. doi: 10.1186/2191-2858-2-7 (PMC3349973; doi:10.1186/2191-2858-2-7)
Supplement: Additional file 4 — Actual versus estimated activity and the selected chemical features of the final pharmacophoric model for internal test set of compounds. The file contains the comparison of the estimated and actual activity along with feature mapping status for internal test set of compounds. [file 2191-2858-2-7-S4.XLS]

## Sheet: Sheet1
	Actual vs estimated activity and the selected chemical features of the final pharmacophoric model for internal test set of compounds
	Compd.	Est.Activity	Act. Activity (nM)	Fit value	Chemical features
		(nM)			HBA HY-Al HY RA
	3b	0.35	0.28	9	1	1	1	1
	5b	0.19	0.13	9.26	1	1	1	1
	7a	0.13	0.14	9.42	1	1	1	1
	9	0.15	0.37	9.39	1	1	1	1
	11	0.09	0.14	9.59	1	1	1	1
	13	0.26	0.27	9.14	1	1	1	1
	15	0.29	0.42	9.09	1	1	1	1
	17	0.3	0.24	9.07	1	1	1	1
	19	0.51	0.2	8.85	1	1	1	1
	21	0.12	0.22	9.47	1	1	1	1
	23	0.48	0.36	8.87	1	1	1	1
	25	0.19	0.12	9.26	1	1	1	1
	27	0.09	0.19	9.61	1	1	1	1
	29	0.59	0.35	8.78	1	1	1	1
	31	0.19	0.28	9.28	1	1	1	1
	33	0.22	0.38	9.21	1	1	1	1
	35	0.3	0.44	9.07	1	1	1	1
	37	0.23	0.53	9.19	1	1	1	1
	39	1.03	0.51	8.54	1	1	1	1
	41	0.93	3.7	8.58	1	1	1	1
	43	0.35	0.56	9	1	1	1	1
	45	0.79	1.8	8.65	1	1	1	1
	47	0.39	0.23	8.95	1	1	1	1
	49	1.03	0.38	8.54	1	1	1	1
	35e	49.17	27	6.86	1	0	1	1
	36e	21.34	16	7.22	1	0	1	1
	38e	73.41	95	6.68	1	1	1	0
