# Supplementary material for: In silico identification of novel lead compounds with AT1 receptor antagonist activity: successful application of chemical database screening protocol
Source: Org Med Chem Lett. 2012 Mar 1;2:7. doi: 10.1186/2191-2858-2-7 (PMC3349973; doi:10.1186/2191-2858-2-7)
Supplement: Additional file 5 — Actual versus estimated activity and the selected chemical features of the final pharmacophoric model for external test set of compounds. The file contains the comparison of the estimated and actual activity along with feature mapping status for external test set of compounds. [file 2191-2858-2-7-S5.XLS]

## Sheet: Sheet1
		Structures along with actual and estimated activity of external test set of compounds
	Compd name	Structure					Actual activity	Predicted activity(nM)	Reference
		R1	R2	R3	R4		(nM)
	6	CF3	H	n-Bu	SO2NHCOC6H5		0.56	0.43	13a
	7	CF3	H	n-Bu	SO2NHCO(2-Cl)C6H5		0.21	0.11	13a
	10	CF3	4-NH2	n-Bu	SO2NHCO(2-Cl)C6H4		0.31	0.56	13a
	11	CF3	4-NO2	n-Bu	SO2NHCO(2-Cl)C6H4		0.23	0.42	13a
	12	CF3	4-NHCH2C6H5	n-Bu	SO2NHCO(2-Cl)C6H4		0.29	0.37	13a
	16	Cl	4-NO2	n-Bu	SO2NHCO(2-Cl)C6H4		0.29	0.41	13a
	17	Cl	5-NH2	n-Bu	SO2NHCO(2-Cl)C6H4		0.69	0.56	13a
	19	Cl	5-NHCOEt	n-Bu	SO2NHCO(2-Cl)C6H4		0.29	0.17	13a
	22	Cl	5-NHCO(i-Pr)	n-Bu	SO2NHCO(2-Cl)C6H4		0.28	0.18	13a
	24	Cl	5-NHCO(n-Bu)	n-Bu	SO2NHCO(2-Cl)C6H4		0.22	0.16	13a
	25	Cl	5-NHCO(i-Bu)	n-Bu	SO2NHCO(2-Cl)C6H4		0.24	0.11	13a
	26	Cl	5-NHCO(t-Bu)	n-Bu	SO2NHCO(2-Cl)C6H4		0.28	0.16	13a
	27	Cl	5-NHCOCH2(n-Bu)	n-Bu	SO2NHCO(2-Cl)C6H4		0.2	0.21	13a
	28	Cl	5-NHCH2C6H5	n-Bu	SO2NHCO(2-Cl)C6H4		0.31	0.3	13a
	29	Cl	5-NHCOC6H5	n-Bu	SO2NHCO(2-Cl)C6H4		0.32	0.41	13a
	30	Cl	5-NHCOCH2C6H5	n-Bu	SO2NHCO(2-Cl)C6H4		0.23	0.12	13a
	31	Cl	5-NHCO(CH2)2C6H5	n-Bu	SO2NHCO(2-Cl)C6H4		0.25	0.25	13a
	32	Cl	5-NHCO2(n-Pr)	n-Bu	SO2NHCO(2-Cl)C6H4		0.31	0.26	13a
	34	Cl	5-CO2Me	n-Bu	SO2NHCO(2-Cl)C6H4		0.26	0.25	13a
	35	Cl	5-CONH(n-Bu)	n-Bu	SO2NHCO(2-Cl)C6H4		0.23	0.14	13a
	41	H	3-NHCO(n-Bu)	n-Bu	SO2NHCO(2-Cl)C6H4		0.54	0.9	13a
	42	Cl	5-NHCOEt	n-Bu	SO2NHCO(3,4-Cl2)-2-furoyl		0.23	0.043	13a
	43	Cl	5-NHCOEt	n-Bu	SO2NHCO-O(t-Bu)		0.25	0.21	13a
	44	Cl	5-NHCO(n-Bu)	n-Bu	SO2NHCO-O(t-Bu)		0.27	0.072	13a
	45	CF3	5-NHCOEt	n-Bu	SO2NHCO(2-Cl)C6H4		0.23	0.21	13a
	46	CF3	5-NHCOEt	n-Bu	SO2NHCO-O(t-Bu)		0.35	0.29	13a
	19c	CF3	H	CF3(CH2)3	SO2NHCO(2-Cl)C6H4		0.3	0.36	13b
	22c	CF3	H	n-Bu	SO2NHCO(2,3-Cl2)C6H4		0.45	0.72	13b
	25c	CF3	H	n-Bu	SO2NHCO(2-CF3)C6H4		0.23	0.27	13b
	28c	CF3	H	n-Bu	SO2NHCO(2-Me)C6H4		0.31	0.56	13b
	30c	CF3			SO2NHCO(2-Ph)C6H4		0.4	0.6	13b
				n-Bu
			H
	31c	CF3	H	n-Bu	SO2NHCO(2-CH2Ph)C6H4		0.7	0.82	13b
	32c	CF3	H	n-Bu	SO2NHCO(2-OMe)C6H4		0.33	0.41	13b
	33c	CF3	H	n-Bu	SO2NHCO(4-OMe)C6H4		0.32	0.74	13b
	35c	CF3	H	n-Bu	SO2NHCO(4-CN)C6H4		0.58	0.76	13b
	36c	CF3	H	n-Bu	SO2NHCO-furan-2-yl		0.48	0.26	13b
	37c	CF3	H	n-Bu	SO2NHCO-3-Me-furan-2-yl		0.32	0.21	13b
	38c	CF3	H	n-Bu	SO2NHCO-5-Me-furan-2-yl		0.31	0.4	13b
	39c	CF3	H	n-Bu	SO2NHCO-3,5-Me2-furan-2-yl		0.21	0.22	13b
	40c	CF3	H	n-Bu	SO2NHCO-5-Br-furan-2-yl		0.29	0.4	13b
	41c	CF3	H	n-Bu	SO2NHCO-3,4-Cl2-furan-2-yl		0.29	0.19	13b
	74c	CF3	H	n-Bu	SO2NHCO-c-Bu		0.53	0.84	13b
	75c	CF3	H	n-Bu	SO2NHCO-c-Pn		0.28	0.32	13b
	77c	CF3	H	n-Bu	SO2NHCO-c-Hp		0.4	0.3	13b
	91c	CF3	H	n-Bu	SO2NHCO2-iBu	0.46		0.42	13b
