# Supplementary material for: In silico identification of novel lead compounds with AT1 receptor antagonist activity: successful application of chemical database screening protocol
Source: Org Med Chem Lett. 2012 Mar 1;2:7. doi: 10.1186/2191-2858-2-7 (PMC3349973; doi:10.1186/2191-2858-2-7)
Supplement: Additional file 6 — Chemical structures of various N2-aryltriazolinone biphenylsulfonamides with their experimental IC50 values for the AT1 receptor subtype. The file contains the structural and activity details of the series of the compound used in present study. [file 2191-2858-2-7-S6.XLS]

## Sheet: Sheet1
	Chemical structure of various N2-aryltriazolinone biphenylsulfonamides with their experimental IC50 values for the AT1 receptor subtype.
S.No.	R1	R2	R3	R4	X	IC50(nm)
3a	n-Bu	CF3	NHCOEt	SO2NHCO-O(t-Bu)	H	0.29
3b	n-Bu	CF3	NHCOEt	SO2NHCO-O(t-Bu)	F	0.28
5a	n-Bu	Cl	NHCOEt	SO2NHCO-O(t-Bu)	H	0.21
5b	n-Bu	Cl	NHCOEt	SO2NHCO-O(t-Bu)	F	0.13
6a	n-Bu	Cl	NHCOEt	SO2NHCO- (2-Cl)C6H4	H	0.17
6b	n-Bu	Cl	CONH (n-Bu)	(2-Cl)C6H4	F	0.072
7ac	n-Bu	Cl	CONH (n-Bu)	SO2NHCO- (2-Cl)C6H4	H	0.14
7b	n-Bu	Cl	CONH (n-Bu)	SO2NHCO- (2-Cl)C6H4	F	0.16
8	n-Bu	Cl	NHCOEt	SO2NHCO-O(t-Bu)	F	0.17
9	n-Bu	Cl	NHCO(2-furyl)	SO2NHCO-O(t-Bu)	F	0.37
10	n-Bu	Cl	NHCOCH2OEt	SO2NHCO-O(t-Bu)	F	0.1
11	n-Bu	Cl	NHCO (CH2) 2 OMe	SO2NHCO-O(t-Bu)	F	0.14
12	n-Bu	Cl	NHCO (CH2) 2 OMe	SO2NHCO-O(t-Bu)	F	0.26
13	n-Bu	Cl	CONH(n-Pr)	SO2NHCO-O(t-Bu)	F	0.27
14	n-Bu	Cl	CO(n-Bu)	SO2NHCO-O(t-Bu)	F	0.91
15	n-Bu	CF3	NHCO(n-Bu)	SO2NHCO-O(t-Bu)	F	0.42
16	n-Bu	CF3	NHCO CH2 OEt	SO2NHCO-O(t(2-Cl)C6H4	F	0.26
17	n-Bu	CF3	NHCOEt	SO2NHCO-O(i-Pr)	F	0.24
18	n-Bu	CF3	NHCOEt	SO2NHCO-OEt	F	0.13
19	n-Bu	CF3	NHCOEt	SO2NHCO-CH2(t-Bu)	F	0.2
20	n-Bu	CF3	NHCOEt	SO2NHCO-C6H5	F	0.14
21	n-Bu	CF3	NHCOEt	SO2NHCO- (2-F)C6H4	F	0.22
22	n-Bu	CF3	NHCOEt	SO2NHCO- (2-Cl)C6H4	F	0.13
23	n-Bu	CF3	NHCOEt	SO2NHCO- (2,5-Cl)C6H4	F	0.36
24	n-Bu	CF3	NHCOPh	SO2NHCO-O(t-Bu)	F	0.38
25	n-Bu	Br	NHCOEt	SO2NHCO-O(t-Bu)	F	0.12
26	n-Bu	Br	NHCOEt	SO2NHCO-O(t-Bu)	Cl	0.25
27	n-Bu	Br	NHCOPh	SO2NHCO-O(t-Bu)	F	0.19
28	n-Pr	Br	NHCOPh	SO2NHCO-O(t-Bu)	F	0.24
29	n-Pr	Br	NHCOEt	SO2NHCO-O(t-Bu)	F	0.35
30	n-Pr	Br	NHCO(n-Bu)	SO2NHCO-O(t-Bu)	F	0.21
31	n-Pr	Br	CONH(n-Bu)	SO2NHCO-O(t-Bu)	F	0.28
32	n-Pr	Br	CONH(n-Bu)	SO2NHCO- (2,5-Cl2) C6H4	F	0.44
33	n-Pr	CF3	NHCOPh	SO2NHCO-O(t-Bu)	F	0.38
34	n-Pr	CF3	NHCOCH2 OEt	SO2NHCO-O(t-Bu)	F	0.2
36	n-Pr	CF3	CONH(n-Bu)	SO2NHCO-O(t-Bu)	F	0.44
36	n-Pr	CF3	CONH(n-Pr)	SO2NHCO- (2,5-Cl2) C6H4	F	0.19
37	Et	CF3	CONH(n-Bu)	SO2NHCO-O(t-Bu)	F	0.53
38	Et	CF3	NHCO(n-Bu)	SO2NHCO-O(t-Bu)	F	0.41
39	Et	Cl	NHCO(n-Bu)	SO2NHCO-O(t-Bu)	F	0.51
40	Et	Cl	NHCOCH2 OEt	SO2NHCO-O(t-Bu)	F	1.9
41	Et	Cl	NHCOPh	SO2NHCO-O(t-Bu)	F	3.7
42	Et	Br	NHCOPh	SO2NHCO-O(t-Bu)	F	1.5
43	Et	Br	NHCOEt	SO2NHCO-O(t-Bu)	F	0.56
44	Et	Br	NHCO(n-Bu)	SO2NHCO-O(t-Bu)	F	0.16
45	Et	Br	CONH(n-Bu)	SO2NHCO-O(t-Bu)	F	1.8
46	Et	Br	NHCO(n-Bu)	SO2NHCO-O(i-Pr)	F	0.82
47	Et	Br	NHCO(n-Bu)	SO2NHCO- (2,5-F2) C6H4	F	0.23
48	Et	Br	NHCO(n-Bu)	SO2NHCO- (2-F) C6H4	F	0.22
49	Me	Br	NHCO(n-Bu)	SO2NHCO-O(t-Bu)	F	0.38
27e	n-Bu	2-CO2H	H	tetrazol	H	50
33e	c-Pr	2-Cl	H	tetrazol	H	250
34e	n-Pr	2-Cl	H	tetrazol	H	20
35e	CH2-(c-Pr)	2-Cl	H	tetrazol	H	27
36e	i-pentyl	2-Cl	H	tetrazol	H	16
38e	c-Pr	2-NO2	H	tetrazol	H	95
39e	n-pr	2-NO2	H	tetrazol	H	21
